# Supplementary material for: Afadin mediates cadherin-catenin complex clustering on F-actin linked to cooperative binding and filament curvature
Source: Sci Adv. 2025 Feb 14;11(7):eadu0989. doi: 10.1126/sciadv.adu0989 (PMC11827635; doi:10.1126/sciadv.adu0989)
Supplement: Supplementary file 2 — Movies S1 to S3 [file sciadv.adu0989_movies_s1_to_s3.zip]

Archive with 3 entries (3 files):
- adu0989_movie_s1.mp4
- adu0989_movie_s2.mp4
- adu0989_movie_s3.mp4
